# Supplementary material for: Lifestyle Modifications Prior to Pregnancy and Their Impact on Maternal and Perinatal Outcomes: A Review
Source: J Clin Med. 2025 Sep 18;14(18):6582. doi: 10.3390/jcm14186582 (PMC12470430; doi:10.3390/jcm14186582)
Supplement: Supplementary file 1 [file jcm-14-06582-s001.zip]

Archive with 1 entries (1 files):
- jcm-3822662-supplementary.pdf
